# Supplementary material for: Wilms Tumor 1b defines a wound-specific sheath cell subpopulation associated with notochord repair
Source: eLife. 2018 Feb 6;7:e30657. doi: 10.7554/eLife.30657 (PMC5811212; doi:10.7554/eLife.30657)
Supplement: Supplementary file 2. [file elife-30657-supp2.xlsx]

## Sheet: Sheet1
qPCR primers
actinQ-F2	GACAACGGCTCCGGTATGTG
actinQ-R2	TGCCAACCATCACTCCCTGAT
GAPHDQ-F	TATAGCGAGAGGGACCCAGC
GAPHDQ-R	TGACTCTCTTTGCACCACCC
wt1aQ-F2:	CTTAAGACCCACACCCGGAC
wt1aQ-R2:	GAGCTCATCTGACCTGGCAA
wt1aQ-F3:	GGTTATGAGAGCGACCCCAG
wt1aQ-R3:	CACAATGGCAGGAGTGATGC
mgpQ-F:	ACCCATATCAGGCCAACGC
mgpQ-R:	CGGAGAGAAGTCCTCACACAC
sox9bQ-F2:	CTCCACCAATGCGCTGTTCA
sox9bQ-R2:	CCTGAGACTGACCGGAGTGTTC
wt1b genotyping primers:
F:	CGCTTTGTGTTTACGCCAGA
R:	ATGTGTGTGTGTAGGGGTGT
